# Supplementary material for: Segregating Complex Sound Sources through Temporal Coherence
Source: PLoS Comput Biol. 2014 Dec 18;10(12):e1003985. doi: 10.1371/journal.pcbi.1003985 (PMC4270434; doi:10.1371/journal.pcbi.1003985)
Supplement: S1 Dataset — Example segregation of a male-female mixture. The female sentence is ‘The clothes dried on a thin wooden rack’. The male sentence is ‘The juice of lemons makes fine punch’. Female_original.wav is the original female speech. Male_original.wav is the original male speech. Mixture.wav is the 0 dB mixture speech. Female_reconstructed.wav is the segregated female speech and Male_reconstructed.wav is the segregated male speech. (ZIP) [file pcbi.1003985.s001.zip]

Archive with 10 entries (7 files):
- SI/
- SI/.DS_Store
- __MACOSX/
- __MACOSX/SI/
- __MACOSX/SI/._.DS_Store
- SI/female_original.wav
- SI/female_reconstructed.wav
- SI/male_original.wav
- SI/male_reconstructed.wav
- SI/mixture.wav
